# Supplementary material for: Increasing the reporting of adverse drug reaction‐related hospitalizations using an ICD‐10‐based identification workflow: A multicentre study from Switzerland
Source: Br J Clin Pharmacol. 2026 May 5;92(8):2937–48. doi: 10.1002/bcp.70564 (PMC13420890; doi:10.1002/bcp.70564)
Supplement: Supplementary file 1 — Data S1. Supporting Information. [file BCP-92-2937-s001.xlsx]

## Sheet: Confirmed
RecordID	Age	Sex	Number_of_comorbidities	El_01_Congestive_heart_failure	El_02_Cardiac_arrhythmias	El_03_Valvular_disease	El_05_Peripheral_vascular_disorders	El_06_Hypertension__uncomplicated_	El_07_Hypertension__complicated_	El_09_Other_neurological_disorders	El_10_Chronic_pulmonary_disease	El_11_Diabetes__uncomplicated_	El_12_Diabetes__complicated_	El_13_Hypothyroidism	El_14_Renal_failure	El_15_Liver_disease	El_19_Metastatic_cancer	El_20_Solid_tumor_without_metastasis	El_21_Rheumatoid_arthritis_or_collagen_vascular_disease	El_22_Coagulopathy	El_24_Weight_loss	El_25_Fluid_and_electrolyte_disorders	El_28_Alcohol_abuse	El_31_Depression	Ch_05_Dementia	ADR_ICD10code	ADR_ICD10chapter	ATCcode	Route	Dose_or_dosage	Time_to_onset	Time_to_onset_Category	Drug_mentioned_in	LOS_in_days	Required_ICU_stay
9000	Age group 2: 51-70	M	7	1	1	0	0	0	0	1	0	0	0	1	1	1	0	0	0	0	0	0	0	0	0	M548	M00-M99: Diseases of the musculoskeletal system and connective tissue	J04AB02	Enteral	900 mg	Unknown	Unknown	Discharge report, and other sources	LOS group 2: stayed 4-7 days	No
9003	Age group 1: 50 and younger	M	3	0	0	0	0	0	0	1	0	0	0	0	1	0	0	0	0	0	1	0	0	0	0	R11	R00-R99: Symptoms, signs and abnormal clinical and laboratory findings, not elsewhere classified	L01AX03	Enteral	Unknown	Unknown	Unknown	Discharge report	LOS group 1: stayed 1-3 days	No
9007	Age group 3: 71 and older	M	4	0	1	0	0	0	0	1	0	0	0	0	1	0	0	0	0	0	0	1	0	0	0	I952	I00-I99: Diseases of the circulatory system	C03CA04	Enteral	10 mg twice daily	Unknown	Unknown	Discharge report	LOS group 2: stayed 4-7 days	No
9013	Age group 3: 71 and older	F	5	1	1	1	1	0	1	0	0	0	0	0	0	0	0	0	0	0	0	0	0	0	0	I952	I00-I99: Diseases of the circulatory system	C01BD01	Enteral	Unknown	Unknown	Unknown	Discharge report	LOS group 2: stayed 4-7 days	No
9030	Age group 2: 51-70	M	3	0	0	0	0	0	0	0	0	0	0	0	0	0	1	0	0	0	1	1	0	0	0	R11	R00-R99: Symptoms, signs and abnormal clinical and laboratory findings, not elsewhere classified	L01CD02	Parenteral	95.5 mg	5 days	Short-term onset (1-7 days)	Discharge report, and other sources	LOS group 2: stayed 4-7 days	No
9031	Age group 2: 51-70	M	5	1	0	0	0	1	0	0	0	0	0	0	1	0	0	0	0	0	0	0	0	0	1	G240	G00-G99: Diseases of the nervous system	N05AH04	Enteral	800 mg, additionally as required	Unknown	Unknown	Discharge report, and other sources	LOS group 2: stayed 4-7 days	No
9037	Age group 1: 50 and younger	F	0	0	0	0	0	0	0	0	0	0	0	0	0	0	0	0	0	0	0	0	0	0	0	D62	D50-D89: Diseases of the blood and blood-forming organs and certain disorders involving the immune mechanism	A02BB01	Enteral	600 mcg/d	16 days	Medium-term onset (1-4 weeks)	Medication record, and other sources	LOS group 1: stayed 1-3 days	No
9045	Age group 2: 51-70	M	1	0	0	0	0	0	0	1	0	0	0	0	0	0	0	0	0	0	0	0	0	0	0	T426	S00-T98: Injury, poisoning and certain other consequences of external causes	N03AE01	Enteral	max. 30 mg, exact amount unclear	approx. 20 minutes	Immediate onset (<1 hour)	Discharge report, and other sources	LOS group 1: stayed 1-3 days	No
9049	Age group 3: 71 and older	M	5	0	0	0	1	0	1	0	0	0	1	0	0	0	0	0	0	1	0	1	0	0	0	K260	K00-K93: Diseases of the digestive system	B01AF01	Enteral	10 mg/d	Unknown	Unknown	Admission report	LOS group 2: stayed 4-7 days	No
9053	Age group 3: 71 and older	F	3	0	0	0	0	0	0	0	0	0	0	0	0	0	0	0	0	0	1	1	0	0	0	A047	A00-B99: Certain infectious and parasitic diseases	J01CR02	Enteral	3 g	administration started 7 days before admission	Short-term onset (1-7 days)	Discharge report, and other sources	LOS group 2: stayed 4-7 days	No
9071	Age group 2: 51-70	M	4	0	0	0	0	1	0	0	0	0	0	0	0	0	0	0	0	0	0	1	0	1	0	R579	R00-R99: Symptoms, signs and abnormal clinical and laboratory findings, not elsewhere classified	V08AB05	Parenteral	Unknown	Unknown	Unknown	Discharge report, and other sources	LOS group 1: stayed 1-3 days	No
9072	Age group 1: 50 and younger	M	0	0	0	0	0	0	0	0	0	0	0	0	0	0	0	0	0	0	0	0	0	0	0	T391	S00-T98: Injury, poisoning and certain other consequences of external causes	N02BE01	Enteral	12 g	1 day	Short-term onset (1-7 days)	Discharge report	LOS group 1: stayed 1-3 days	No
9074	Age group 2: 51-70	F	3	0	0	0	0	0	0	1	0	0	0	0	0	0	1	1	0	0	0	0	0	0	0	J702	J00-J99: Diseases of the respiratory system	L01FF02	Parenteral	200 mg	Unknown	Unknown	Discharge report	LOS group 3: stayed 8 days or longer	No
9078	Age group 1: 50 and younger	F	0	0	0	0	0	0	0	0	0	0	0	0	0	0	0	0	0	0	0	0	0	0	0	T392	S00-T98: Injury, poisoning and certain other consequences of external causes	N02BB02	Enteral	2500 mg metamizole, 1600 mg ibuprofen, 8 mg lorazepam	same day (partially spread throughout the day)	Immediate onset (<1 day)	Discharge report	LOS group 1: stayed 1-3 days	No
9082	Age group 2: 51-70	M	1	0	0	0	0	1	0	0	0	0	0	0	0	0	0	0	0	0	0	0	0	0	0	D701	D50-D89: Diseases of the blood and blood-forming organs and certain disorders involving the immune mechanism	L01DB01	Parenteral	Unknown	Unknown	Unknown	Discharge report	LOS group 2: stayed 4-7 days	No
9087	Age group 1: 50 and younger	M	2	0	0	0	0	0	0	0	1	0	0	0	1	0	0	0	0	0	0	0	0	0	0	R11	R00-R99: Symptoms, signs and abnormal clinical and laboratory findings, not elsewhere classified	L01AX03	Enteral	Unknown	approx. 1 month	Medium-term onset (1-4 weeks)	Discharge report	LOS group 1: stayed 1-3 days	No
9098	Age group 3: 71 and older	F	4	0	1	0	0	0	1	0	0	1	0	0	0	0	0	0	0	0	0	1	0	0	0	A047	A00-B99: Certain infectious and parasitic diseases	J01CR05	Parenteral	9 g/d (for approximately 2 days)	19 days	Medium-term onset (1-4 weeks)	Discharge report, and other sources	LOS group 2: stayed 4-7 days	No
9104	Age group 1: 50 and younger	F	2	0	0	0	0	0	0	0	0	0	0	0	1	0	0	0	1	0	0	0	0	0	0	L518	L00-L99: Diseases of the skin and subcutaneous tissue	L01FA01	Parenteral	4 x 750mg	last dose 9 days before admission	Medium-term onset (1-4 weeks)	Medication record, and other sources	LOS group 3: stayed 8 days or longer	No
9108	Age group 3: 71 and older	F	5	1	0	0	0	1	0	0	1	0	0	1	0	0	0	0	0	0	0	1	0	0	0	T887	S00-T98: Injury, poisoning and certain other consequences of external causes	N03AE01	Enteral	Unknown	3 weeks	Medium-term onset (1-4 weeks)	Discharge report	LOS group 3: stayed 8 days or longer	Yes
9119	Age group 1: 50 and younger	M	0	0	0	0	0	0	0	0	0	0	0	0	0	0	0	0	0	0	0	0	0	0	0	L270	L00-L99: Diseases of the skin and subcutaneous tissue	J01CR02	Enteral	3 g	3 days	Short-term onset (1-7 days)	Discharge report	LOS group 2: stayed 4-7 days	No
9120	Age group 3: 71 and older	F	0	0	0	0	0	0	0	0	0	0	0	0	0	0	0	0	0	0	0	0	0	0	0	U512	U00-U85: Codes for special purposes	N05AX13	Enteral	Unknown	Unknown	Unknown	Discharge report	LOS group 2: stayed 4-7 days	No
9122	Age group 3: 71 and older	M	3	0	0	0	0	0	0	0	0	0	0	0	0	0	0	0	0	1	0	1	0	0	0	D696	D50-D89: Diseases of the blood and blood-forming organs and certain disorders involving the immune mechanism	L01FA01	Parenteral	750 mg	6 days	Short-term onset (1-7 days)	Discharge report, and other sources	LOS group 2: stayed 4-7 days	No
9134	Age group 1: 50 and younger	F	0	0	0	0	0	0	0	0	0	0	0	0	0	0	0	0	0	0	0	0	0	0	0	T391	S00-T98: Injury, poisoning and certain other consequences of external causes	N02BE01	Enteral	30 g	Unknown	Unknown	Discharge report	LOS group 1: stayed 1-3 days	Yes
9137	Age group 3: 71 and older	F	3	0	0	0	0	0	0	0	0	0	0	0	0	0	0	1	0	1	0	1	0	0	0	K529	K00-K93: Diseases of the digestive system	L01FF01	Parenteral	Unknown	Unknown	Unknown	Discharge report	LOS group 2: stayed 4-7 days	No
9148	Age group 3: 71 and older	M	6	0	1	0	1	0	1	0	0	0	1	0	1	0	0	0	0	0	0	1	0	0	0	N183	N00-N99: Diseases of the genitourinary system	C03DA01	Enteral	25 mg daily	Unknown	Unknown	Admission report	LOS group 2: stayed 4-7 days	No
9149	Age group 1: 50 and younger	M	2	0	0	0	0	0	0	0	0	0	0	1	0	0	0	0	0	0	0	0	0	0	0	F150	F01-F99: Mental and behavioural disorders	N06AX11	Enteral	300 mg	max. 9 hours	Immediate onset (<1 day)	Discharge report, and other sources	LOS group 1: stayed 1-3 days	Yes
9150	Age group 3: 71 and older	M	8	1	1	0	0	0	0	0	0	1	0	0	1	1	0	0	0	1	0	0	1	0	0	T391	S00-T98: Injury, poisoning and certain other consequences of external causes	N02BE01	Enteral	reported by third party: more than 4 g	Unknown	Unknown	Discharge report	LOS group 1: stayed 1-3 days	No
9156	Age group 1: 50 and younger	M	0	0	0	0	0	0	0	0	0	0	0	0	0	0	0	0	0	0	0	0	0	0	0	F114	F01-F99: Mental and behavioural disorders	N02AA01	Enteral	300 to 500 mg	2 days	Short-term onset (1-7 days)	Discharge report	LOS group 1: stayed 1-3 days	Yes
9157	Age group 3: 71 and older	M	8	1	1	1	0	1	0	0	0	0	0	0	0	0	0	0	0	1	0	0	0	1	0	K250	K00-K93: Diseases of the digestive system	B01AF01	Enteral	20 mg	Unknown	Unknown	Discharge report	LOS group 2: stayed 4-7 days	No
9161	Age group 3: 71 and older	F	0	0	0	0	0	0	0	0	0	0	0	0	0	0	0	0	0	0	0	0	0	0	0	T426	S00-T98: Injury, poisoning and certain other consequences of external causes	N05CF02	Enteral	6 mg	approx. 24 hours	Short-term onset (1-7 days)	Discharge report, and other sources	LOS group 1: stayed 1-3 days	No
9165	Age group 3: 71 and older	M	4	0	0	0	0	0	0	0	1	0	0	0	1	0	0	1	0	1	0	0	0	0	0	R31	R00-R99: Symptoms, signs and abnormal clinical and laboratory findings, not elsewhere classified	B01AF02	Enteral	20 mg/d	2 days	Short-term onset (1-7 days)	Admission report	LOS group 1: stayed 1-3 days	No
9169	Age group 3: 71 and older	F	6	0	1	1	0	1	0	0	0	0	0	0	0	0	0	0	0	1	1	0	0	0	0	K625	K00-K93: Diseases of the digestive system	J01CR02	Parenteral	2000 mg	19 days	Medium-term onset (1-4 weeks)	Discharge report, and other sources	LOS group 3: stayed 8 days or longer	No
9176	Age group 1: 50 and younger	F	0	0	0	0	0	0	0	0	0	0	0	0	0	0	0	0	0	0	0	0	0	0	0	T432	S00-T98: Injury, poisoning and certain other consequences of external causes	N06AB10|N05AH04|N05BA06	Enteral	60, 250, 2 mg	30 minutes	Immediate onset (<1 hour)	Discharge report	LOS group 1: stayed 1-3 days	Yes
9177	Age group 1: 50 and younger	M	1	0	0	0	0	0	0	0	0	0	0	0	0	0	0	0	0	0	0	0	0	0	0	D701	D50-D89: Diseases of the blood and blood-forming organs and certain disorders involving the immune mechanism	N02BB02	Enteral	Unknown	13 days	Medium-term onset (1-4 weeks)	Discharge report	LOS group 3: stayed 8 days or longer	No
9188	Age group 3: 71 and older	M	4	0	0	0	0	0	0	0	0	0	0	0	1	0	1	1	0	0	1	0	0	0	0	R11	R00-R99: Symptoms, signs and abnormal clinical and laboratory findings, not elsewhere classified	N02AA55	Enteral	40/20 mg twice daily	approx. 1 month	Medium-term onset (1-4 weeks)	Discharge report	LOS group 3: stayed 8 days or longer	No
9191	Age group 3: 71 and older	M	2	0	0	0	0	0	0	1	0	0	0	0	0	0	0	0	0	0	0	0	0	0	1	G240	G00-G99: Diseases of the nervous system	N04BA02	Enteral	500 mg	Unknown	Unknown	Other	LOS group 3: stayed 8 days or longer	No
9195	Age group 2: 51-70	F	3	0	0	0	0	0	0	0	0	0	0	0	0	0	1	1	0	0	1	0	0	0	0	R11	R00-R99: Symptoms, signs and abnormal clinical and laboratory findings, not elsewhere classified	B05BC02	Enteral	Unknown	each time after intake	Immediate onset (<1 day)	Discharge report	LOS group 2: stayed 4-7 days	No
9198	Age group 2: 51-70	F	1	0	0	0	0	1	0	0	0	0	0	0	0	0	0	0	0	0	0	0	0	0	0	L271	L00-L99: Diseases of the skin and subcutaneous tissue	D01AC01	Topical/Transdermal	Unknown	7 days	Short-term onset (1-7 days)	Discharge report	LOS group 1: stayed 1-3 days	No
9202	Age group 2: 51-70	F	1	0	0	0	0	0	0	0	0	0	0	0	0	0	0	0	0	0	0	0	0	0	1	T391	S00-T98: Injury, poisoning and certain other consequences of external causes	N02BE01	Enteral	4 g	Unknown	Unknown	Discharge report, and other sources	LOS group 1: stayed 1-3 days	No
9203	Age group 2: 51-70	F	0	0	0	0	0	0	0	0	0	0	0	0	0	0	0	0	0	0	0	0	0	0	0	K710	K00-K93: Diseases of the digestive system	J01EE01	Enteral	Unknown	Unknown	Unknown	Discharge report	LOS group 1: stayed 1-3 days	No
9206	Age group 1: 50 and younger	M	1	0	0	0	0	0	0	0	0	0	0	0	0	0	0	0	0	0	0	0	0	0	0	G210	G00-G99: Diseases of the nervous system	N05AH02	Enteral	200 mg	Unknown	Unknown	Discharge report	LOS group 1: stayed 1-3 days	Yes
9211	Age group 2: 51-70	M	1	0	0	0	0	1	0	0	0	0	0	0	0	0	0	0	0	0	0	0	0	0	0	K295	K00-K93: Diseases of the digestive system	N02BE01	Enteral	2 g/d	Unknown	Unknown	Admission report	LOS group 3: stayed 8 days or longer	No
9214	Age group 2: 51-70	M	5	0	0	0	0	1	1	0	0	0	1	0	1	0	0	0	0	0	0	0	0	0	0	N185	N00-N99: Diseases of the genitourinary system	C03CA04	Enteral	Unknown	Unknown	Unknown	Discharge report	LOS group 3: stayed 8 days or longer	No
9222	Age group 3: 71 and older	F	1	0	0	0	0	0	1	0	0	0	0	0	0	0	0	0	0	0	0	0	0	0	0	I480	I00-I99: Diseases of the circulatory system	H03AA01	Enteral	50 mcg	Unknown	Unknown	Discharge report	LOS group 1: stayed 1-3 days	No
9223	Age group 1: 50 and younger	M	5	0	0	0	0	0	0	0	0	0	0	0	0	0	0	0	0	1	1	1	1	0	0	D684	D50-D89: Diseases of the blood and blood-forming organs and certain disorders involving the immune mechanism	B01AA04	Enteral	3 mg	started 3 months and 4 days before hospitalization	Long-term onset (>4 weeks)	Discharge report, and other sources	LOS group 3: stayed 8 days or longer	Yes
9224	Age group 3: 71 and older	F	5	0	1	1	0	0	1	0	0	0	0	0	1	0	0	0	0	1	0	0	0	0	0	D683	D50-D89: Diseases of the blood and blood-forming organs and certain disorders involving the immune mechanism	B01AF02	Enteral	2.5 mg daily	Unknown	Unknown	Admission report	LOS group 3: stayed 8 days or longer	No
9241	Age group 2: 51-70	M	1	0	0	0	0	0	0	0	0	0	0	0	0	0	0	0	0	0	0	1	0	0	0	K521	K00-K93: Diseases of the digestive system	L01FF01	Parenteral	1 mg/kg body weight	approx. 2 months	Long-term onset (>4 weeks)	Discharge report	LOS group 2: stayed 4-7 days	No
9245	Age group 3: 71 and older	F	0	0	0	0	0	0	0	0	0	0	0	0	0	0	0	0	0	0	0	0	0	0	0	R11	R00-R99: Symptoms, signs and abnormal clinical and laboratory findings, not elsewhere classified	J01AA02	Enteral	2x100 mg/d	Unknown	Unknown	Discharge report	LOS group 2: stayed 4-7 days	No
9254	Age group 3: 71 and older	F	5	0	0	0	1	1	0	0	0	0	0	0	0	0	1	1	0	0	1	0	0	0	0	J702	J00-J99: Diseases of the respiratory system	L01FF02	Parenteral	200 mg	20 days	Medium-term onset (1-4 weeks)	Discharge report, and other sources	LOS group 3: stayed 8 days or longer	No
9274	Age group 3: 71 and older	M	6	0	1	0	1	1	0	0	0	1	0	0	1	0	0	0	1	0	0	0	0	0	0	J128	J00-J99: Diseases of the respiratory system	L04AF03	Enteral	Unknown	Unknown	Unknown	Discharge report	LOS group 3: stayed 8 days or longer	Yes
9291	Age group 2: 51-70	M	2	0	0	0	0	1	0	0	0	0	0	0	0	0	0	0	0	0	0	0	0	0	0	F114	F01-F99: Mental and behavioural disorders	N07BC02|N05BA12	Enteral	Unknown	Unknown	Unknown	Discharge report	LOS group 1: stayed 1-3 days	Yes
9294	Age group 3: 71 and older	F	3	0	0	0	0	0	0	0	0	0	0	0	0	0	1	1	0	0	1	0	0	0	0	K521	K00-K93: Diseases of the digestive system	L01FF02	Parenteral	Unknown	Unknown	Unknown	Discharge report	LOS group 3: stayed 8 days or longer	No
9299	Age group 2: 51-70	F	2	0	0	0	0	0	0	0	0	0	0	0	0	0	0	0	0	0	0	0	1	1	0	T435	S00-T98: Injury, poisoning and certain other consequences of external causes	N05AH04	Enteral	100 mg quetiapine, 60 mg oxazepam	Unknown	Unknown	Discharge report	LOS group 1: stayed 1-3 days	No
9306	Age group 2: 51-70	M	2	0	0	0	0	0	0	1	0	0	0	0	0	0	0	0	0	1	0	0	0	0	0	R502	R00-R99: Symptoms, signs and abnormal clinical and laboratory findings, not elsewhere classified	L01XX05	Enteral	Unknown	Unknown	Unknown	Discharge report	LOS group 3: stayed 8 days or longer	No
9311	Age group 2: 51-70	F	0	0	0	0	0	0	0	0	0	0	0	0	0	0	0	0	0	0	0	0	0	0	0	Z036	Z00-Z99: Factors influencing health status and contact with health services	N02AA05	Enteral	40 mg oxycodone, 20 mg diazepam	Unknown	Unknown	Discharge report	LOS group 1: stayed 1-3 days	No
9315	Age group 1: 50 and younger	F	3	0	1	0	0	0	0	0	0	0	0	0	0	0	0	0	0	0	1	1	0	0	0	E876	E00-E90: Endocrine, nutritional and metabolic diseases	C03CA04	Enteral	Unknown	Unknown	Unknown	Discharge report	LOS group 2: stayed 4-7 days	Yes
9322	Age group 1: 50 and younger	F	2	0	1	1	0	0	0	0	0	0	0	0	0	0	0	0	0	0	0	0	0	0	0	R11	R00-R99: Symptoms, signs and abnormal clinical and laboratory findings, not elsewhere classified	P01AB01	Enteral	2000 mg	several hours	Immediate onset (<1 day)	Discharge report, and other sources	LOS group 1: stayed 1-3 days	Yes
9324	Age group 3: 71 and older	M	5	1	0	0	0	0	1	0	0	0	1	0	1	0	0	0	1	0	0	0	0	0	0	K712	K00-K93: Diseases of the digestive system	L04AK01	Enteral	20 mg	Unknown	Unknown	Discharge report	LOS group 2: stayed 4-7 days	No
9325	Age group 3: 71 and older	F	3	0	0	0	0	1	0	0	0	0	0	0	0	0	0	0	1	0	0	0	0	0	0	R33	R00-R99: Symptoms, signs and abnormal clinical and laboratory findings, not elsewhere classified	N02AX02	Enteral	maximum 200 mg/d	Unknown	Unknown	Medication record, and other sources	LOS group 1: stayed 1-3 days	No
9339	Age group 3: 71 and older	M	6	0	0	0	0	0	0	0	0	1	0	0	0	1	1	1	0	1	0	1	0	0	0	R572	R00-R99: Symptoms, signs and abnormal clinical and laboratory findings, not elsewhere classified	L01FF04	Parenteral	860 mg	4 days	Short-term onset (1-7 days)	Discharge report, and other sources	LOS group 3: stayed 8 days or longer	Yes
9341	Age group 2: 51-70	M	2	0	0	0	0	0	0	0	1	0	0	0	0	0	0	0	0	0	0	0	0	0	0	J459	J00-J99: Diseases of the respiratory system	M01AE01	Enteral	Unknown	1 hour	Immediate onset (<1 day)	Discharge report, and other sources	LOS group 1: stayed 1-3 days	No
9343	Age group 2: 51-70	M	2	0	0	0	0	1	0	0	0	0	0	0	0	0	0	0	0	1	0	0	0	0	0	D764	D50-D89: Diseases of the blood and blood-forming organs and certain disorders involving the immune mechanism	L01FX25	Parenteral	Unknown	same day	Immediate onset (<1 day)	Discharge report	LOS group 1: stayed 1-3 days	Yes
9345	Age group 1: 50 and younger	M	1	0	0	0	0	0	0	0	0	0	0	0	0	0	0	0	0	0	0	0	0	0	0	D701	D50-D89: Diseases of the blood and blood-forming organs and certain disorders involving the immune mechanism	N02BB02	Enteral	max. 4 g	7 days	Short-term onset (1-7 days)	Discharge report, and other sources	LOS group 2: stayed 4-7 days	Yes
9357	Age group 2: 51-70	F	0	0	0	0	0	0	0	0	0	0	0	0	0	0	0	0	0	0	0	0	0	0	0	T382	S00-T98: Injury, poisoning and certain other consequences of external causes	N06AX11	Enteral	300 mg	max. 13 hours	Immediate onset (<1 day)	Discharge report, and other sources	LOS group 1: stayed 1-3 days	No
9362	Age group 2: 51-70	F	1	0	0	0	0	0	0	0	0	0	0	0	0	0	0	0	0	0	0	0	1	0	0	T391	S00-T98: Injury, poisoning and certain other consequences of external causes	N02AX02	Enteral	Unknown	Unknown	Unknown	Discharge report	LOS group 1: stayed 1-3 days	No
9363	Age group 2: 51-70	M	4	0	0	0	0	0	0	0	0	1	0	0	0	0	0	0	0	1	0	1	0	0	0	E872	E00-E90: Endocrine, nutritional and metabolic diseases	A10BA02	Enteral	Unknown	Unknown	Unknown	Discharge report	LOS group 3: stayed 8 days or longer	Yes
9370	Age group 1: 50 and younger	F	0	0	0	0	0	0	0	0	0	0	0	0	0	0	0	0	0	0	0	0	0	0	0	D701	D50-D89: Diseases of the blood and blood-forming organs and certain disorders involving the immune mechanism	L01CA02	Parenteral	1.5 mg	6 to 10 days	Medium-term onset (1-4 weeks)	Discharge report, and other sources	LOS group 3: stayed 8 days or longer	No
9373	Age group 1: 50 and younger	F	2	0	0	0	0	0	0	0	0	0	0	0	0	0	0	0	0	0	0	0	1	1	0	T424	S00-T98: Injury, poisoning and certain other consequences of external causes	N05BA06	Enteral	0.5 to 8 g possible	approx. 3-4 hours	Immediate onset (<1 day)	Discharge report, and other sources	LOS group 1: stayed 1-3 days	No
9374	Age group 1: 50 and younger	F	2	0	0	0	0	1	0	0	0	0	0	0	0	0	0	0	0	0	0	0	0	0	0	T402	S00-T98: Injury, poisoning and certain other consequences of external causes	N02AA05	Enteral	300 mg	several minutes after administration	Immediate onset (<1 hour)	Discharge report, and other sources	LOS group 1: stayed 1-3 days	Yes
9378	Age group 3: 71 and older	F	1	0	0	0	0	0	0	0	0	1	0	0	0	0	0	0	0	0	0	0	0	0	0	D764	D50-D89: Diseases of the blood and blood-forming organs and certain disorders involving the immune mechanism	L01F	Parenteral	30 mg	13 days after last infusion therapy	Medium-term onset (1-4 weeks)	Discharge report, and other sources	LOS group 1: stayed 1-3 days	Yes
9388	Age group 3: 71 and older	M	7	1	1	0	0	0	0	0	0	1	0	0	1	0	0	1	0	1	0	1	0	0	0	D683	D50-D89: Diseases of the blood and blood-forming organs and certain disorders involving the immune mechanism	B01AF02	Enteral	5 mg/d	approx. 1 day	Short-term onset (1-7 days)	Admission report	LOS group 3: stayed 8 days or longer	No
9389	Age group 3: 71 and older	F	5	1	1	0	0	0	1	0	0	0	0	0	1	0	0	0	0	0	0	1	0	0	0	T460	S00-T98: Injury, poisoning and certain other consequences of external causes	C01AA05	Enteral	Unknown	Unknown	Unknown	Discharge report	LOS group 3: stayed 8 days or longer	No
9390	Age group 3: 71 and older	F	5	1	1	0	0	1	0	0	0	0	0	0	0	0	0	0	0	0	1	1	0	0	0	E236	E00-E90: Endocrine, nutritional and metabolic diseases	L01FF02	Parenteral	200 mg	Unknown	Unknown	Discharge report, and other sources	LOS group 3: stayed 8 days or longer	No
9395	Age group 1: 50 and younger	F	0	0	0	0	0	0	0	0	0	0	0	0	0	0	0	0	0	0	0	0	0	0	0	T393	S00-T98: Injury, poisoning and certain other consequences of external causes	M01AE01	Enteral	4 g	15 minutes	Immediate onset (<1 hour)	Discharge report, and other sources	LOS group 1: stayed 1-3 days	Yes
9396	Age group 2: 51-70	F	1	0	0	0	0	0	0	0	0	0	0	0	0	0	1	0	0	0	0	0	0	0	0	F99	F01-F99: Mental and behavioural disorders	L01EF03	Enteral	Unknown	3 days	Short-term onset (1-7 days)	Discharge report	LOS group 3: stayed 8 days or longer	No
9402	Age group 1: 50 and younger	F	1	0	1	0	0	0	0	0	0	0	0	0	0	0	0	0	0	0	0	0	0	0	0	R400	R00-R99: Symptoms, signs and abnormal clinical and laboratory findings, not elsewhere classified	N02AA05	Enteral	Unknown	shortly after administration	Immediate onset (<1 hour)	Discharge report	LOS group 1: stayed 1-3 days	Yes
9405	Age group 1: 50 and younger	F	2	0	0	0	0	0	0	0	0	0	0	0	0	0	0	0	0	0	0	0	0	1	0	F130	F01-F99: Mental and behavioural disorders	N05BA12	Enteral	Unknown	Unknown	Unknown	Discharge report	LOS group 1: stayed 1-3 days	No
9407	Age group 1: 50 and younger	F	3	0	0	0	0	0	0	0	0	1	0	0	0	0	0	0	0	1	1	0	0	0	0	D701	D50-D89: Diseases of the blood and blood-forming organs and certain disorders involving the immune mechanism	L01BC07|L01XX52	Mixed	unknown, 100 mg venetoclax	approx. 6 months	Long-term onset (>4 weeks)	Discharge report	LOS group 3: stayed 8 days or longer	Yes
9409	Age group 2: 51-70	F	1	0	0	0	0	0	0	0	0	0	0	0	0	0	0	0	0	0	0	0	0	0	0	T424	S00-T98: Injury, poisoning and certain other consequences of external causes	N04AA02|N05AD01|N05BA06	Enteral	88 mg biperiden, 120 mg haloperidol, 14 mg lorazepam	Unknown	Unknown	Other	LOS group 1: stayed 1-3 days	No
9411	Age group 3: 71 and older	M	7	0	1	1	0	0	1	0	0	0	0	1	1	0	0	1	0	0	0	0	0	0	0	I952	I00-I99: Diseases of the circulatory system	M03BX02	Enteral	2 mg	Unknown	Unknown	Discharge report	LOS group 1: stayed 1-3 days	No
9419	Age group 3: 71 and older	M	5	0	0	0	0	1	0	0	0	1	0	0	1	0	0	0	0	0	0	0	0	1	0	S700	S00-T98: Injury, poisoning and certain other consequences of external causes	B01AB04	Parenteral	Unknown	Unknown	Unknown	Other	LOS group 2: stayed 4-7 days	No
9427	Age group 1: 50 and younger	M	2	0	0	0	0	0	0	1	0	0	0	0	0	0	0	0	0	0	0	1	0	0	0	T427	S00-T98: Injury, poisoning and certain other consequences of external causes	NO3AX09	Enteral	unknown (prescribed 400 mg, but possibly accidental overdose)	Unknown	Unknown	Discharge report, and other sources	LOS group 1: stayed 1-3 days	No
9428	Age group 1: 50 and younger	M	1	0	0	0	0	0	0	0	0	0	0	0	0	0	0	0	0	0	0	0	0	0	0	T435	S00-T98: Injury, poisoning and certain other consequences of external causes	N05AH03	Enteral	Unknown	less than 12 hours, exact time unclear	Immediate onset (<1 day)	Discharge report, and other sources	LOS group 1: stayed 1-3 days	No
9434	Age group 1: 50 and younger	M	1	0	0	0	0	0	0	0	0	0	0	0	0	0	0	0	0	0	0	0	1	0	0	T424	S00-T98: Injury, poisoning and certain other consequences of external causes	N05BA06	Enteral	8 mg	Unknown	Unknown	Discharge report	LOS group 1: stayed 1-3 days	No
9435	Age group 1: 50 and younger	M	1	0	0	0	0	0	0	0	0	0	0	0	0	0	1	0	0	0	0	0	0	0	0	D701	D50-D89: Diseases of the blood and blood-forming organs and certain disorders involving the immune mechanism	L01DB01	Parenteral	Unknown	Unknown	Unknown	Discharge report, and other sources	LOS group 1: stayed 1-3 days	No
9441	Age group 3: 71 and older	F	3	0	1	0	0	0	0	1	0	0	0	0	0	0	0	0	0	0	0	1	0	0	0	E871	E00-E90: Endocrine, nutritional and metabolic diseases	C03AA03	Enteral	Unknown	Unknown	Unknown	Discharge report	LOS group 3: stayed 8 days or longer	No
9445	Age group 1: 50 and younger	M	1	0	0	0	0	0	0	0	0	0	0	0	0	0	0	0	0	0	0	0	0	0	0	F131	F01-F99: Mental and behavioural disorders	N05BA12	Enteral	4 mg alprazolam, 150 mg hydroxyzine	Unknown	Unknown	Discharge report	LOS group 1: stayed 1-3 days	No
9446	Age group 3: 71 and older	F	0	0	0	0	0	0	0	0	0	0	0	0	0	0	0	0	0	0	0	0	0	0	0	H406	H00-H59: Diseases of the eye and adnexa	S01CA01	Topical/Ophthalmic	Unknown	Unknown	Unknown	Discharge report	LOS group 1: stayed 1-3 days	No
9454	Age group 1: 50 and younger	F	0	0	0	0	0	0	0	0	0	0	0	0	0	0	0	0	0	0	0	0	0	0	0	T435	S00-T98: Injury, poisoning and certain other consequences of external causes	N05AH04	Enteral	750 mg + 200 mg	5 to 20 minutes	Immediate onset (<1 hour)	Discharge report, and other sources	LOS group 1: stayed 1-3 days	No
9459	Age group 1: 50 and younger	F	1	0	0	0	0	0	0	0	0	0	0	0	0	0	0	0	0	0	0	0	0	1	0	T393	S00-T98: Injury, poisoning and certain other consequences of external causes	M01AE01	Enteral	4800 mg	Unknown	Unknown	Discharge report	LOS group 1: stayed 1-3 days	No
9466	Age group 2: 51-70	F	4	0	0	0	0	0	0	1	0	0	0	0	0	0	0	1	0	0	1	1	0	0	0	K521	K00-K93: Diseases of the digestive system	L01BC06	Enteral	500 mg	approx. 9 days	Medium-term onset (1-4 weeks)	Discharge report	LOS group 3: stayed 8 days or longer	No
9470	Age group 2: 51-70	F	8	0	0	0	1	0	0	0	0	1	0	0	0	0	1	1	0	1	1	1	0	0	0	K921	K00-K93: Diseases of the digestive system	L01CE01	Unknown	Unknown	7 days	Short-term onset (1-7 days)	Discharge report	LOS group 3: stayed 8 days or longer	Yes
9472	Age group 3: 71 and older	M	2	0	0	1	0	0	0	0	0	0	0	0	0	0	0	0	0	1	0	0	0	0	0	D683	D50-D89: Diseases of the blood and blood-forming organs and certain disorders involving the immune mechanism	B01AA04	Enteral	1.5 mg/d	Unknown	Unknown	Admission report	LOS group 1: stayed 1-3 days	No
9479	Age group 3: 71 and older	F	6	0	1	0	0	0	0	0	0	1	0	1	1	0	0	0	0	0	0	1	0	1	0	R11	R00-R99: Symptoms, signs and abnormal clinical and laboratory findings, not elsewhere classified	J01CR02	Enteral	1.5 mg/d	3 days	Short-term onset (1-7 days)	Discharge report	LOS group 3: stayed 8 days or longer	No
9489	Age group 2: 51-70	F	3	0	0	0	0	0	0	0	0	0	0	0	0	0	1	1	0	0	1	0	0	0	0	L298	L00-L99: Diseases of the skin and subcutaneous tissue	N02AB03	Topical/Transdermal	100 mcg/72 hours	Unknown	Unknown	Discharge report, and other sources	LOS group 3: stayed 8 days or longer	No
9490	Age group 3: 71 and older	M	3	0	0	1	0	1	0	0	0	0	0	0	1	0	0	0	0	0	0	0	0	0	0	T887	S00-T98: Injury, poisoning and certain other consequences of external causes	J01XA01	Parenteral	Unknown	Unknown	Unknown	Discharge report	LOS group 1: stayed 1-3 days	No
9492	Age group 2: 51-70	F	1	0	0	0	0	0	0	0	0	0	0	0	0	0	1	0	0	0	0	0	0	0	0	L270	L00-L99: Diseases of the skin and subcutaneous tissue	L01XA03	Parenteral	180 mg	Unknown	Unknown	Discharge report, and other sources	LOS group 1: stayed 1-3 days	Yes
9494	Age group 1: 50 and younger	M	2	0	0	0	0	0	0	0	0	0	0	0	0	0	0	0	0	0	0	1	0	0	0	F113	F01-F99: Mental and behavioural disorders	N02AA01	Enteral	840 mg	6 days	Short-term onset (1-7 days)	Medication record, and other sources	LOS group 1: stayed 1-3 days	No
9496	Age group 2: 51-70	M	0	0	0	0	0	0	0	0	0	0	0	0	0	0	0	0	0	0	0	0	0	0	0	G258	G00-G99: Diseases of the nervous system	N04BC05	Enteral	0.375 mg daily	dose increased 2 months ago	Long-term onset (>4 weeks)	Admission report	LOS group 3: stayed 8 days or longer	No
9497	Age group 3: 71 and older	F	5	1	0	1	0	0	0	0	0	0	0	0	1	0	0	0	0	0	1	0	0	0	0	K521	K00-K93: Diseases of the digestive system	M01AB05	Enteral	Unknown	Unknown	Unknown	Discharge report	LOS group 3: stayed 8 days or longer	No
9500	Age group 3: 71 and older	M	3	0	0	0	0	0	1	0	0	0	0	0	1	0	0	0	0	1	0	0	0	0	0	T383	S00-T98: Injury, poisoning and certain other consequences of external causes	A10AE06	Parenteral	46 units	approx. 2 hours	Immediate onset (<1 day)	Discharge report	LOS group 2: stayed 4-7 days	No
9503	Age group 3: 71 and older	F	3	0	0	0	0	0	0	0	0	0	1	0	1	0	0	0	1	0	0	0	0	0	0	D701	D50-D89: Diseases of the blood and blood-forming organs and certain disorders involving the immune mechanism	L04AX03	Parenteral	12.5 mg (once weekly)	Unknown	Unknown	Medication record, and other sources	LOS group 2: stayed 4-7 days	No
9507	Age group 3: 71 and older	F	3	0	0	0	0	1	0	0	0	0	0	0	0	0	0	0	0	0	0	1	0	0	1	T461	S00-T98: Injury, poisoning and certain other consequences of external causes	C08CA05	Enteral	80 mg	30 to 90 minutes	Immediate onset (<1 day)	Admission report, and other sources	LOS group 2: stayed 4-7 days	No
9513	Age group 1: 50 and younger	F	6	0	1	0	0	1	0	1	0	0	0	0	0	0	0	0	0	0	0	1	0	0	0	I676	I00-I99: Diseases of the circulatory system	G02BB01	Mucosal	11.7 mg etonogestrel, 2.7 mg ethinylestradiol	Unknown	Unknown	Discharge report, and other sources	LOS group 3: stayed 8 days or longer	Yes
9517	Age group 2: 51-70	F	2	0	0	0	0	0	0	0	0	0	0	0	0	0	1	1	0	0	0	0	0	0	0	R11	R00-R99: Symptoms, signs and abnormal clinical and laboratory findings, not elsewhere classified	N02AA05	Enteral	30 to 50 mg/d	Unknown	Unknown	Discharge report, and other sources	LOS group 2: stayed 4-7 days	No
9518	Age group 3: 71 and older	F	3	0	0	0	0	1	0	0	0	0	1	0	1	0	0	0	0	0	0	0	0	0	0	T383	S00-T98: Injury, poisoning and certain other consequences of external causes	A10AE04	Parenteral	38 units = 1.38 mg	Unknown	Unknown	Discharge report	LOS group 3: stayed 8 days or longer	No
9521	Age group 1: 50 and younger	F	0	0	0	0	0	0	0	0	0	0	0	0	0	0	0	0	0	0	0	0	0	0	0	F190	F01-F99: Mental and behavioural disorders	N03AG01	Enteral	Presumably 4.5 g	approx. 1 hour	Immediate onset (<1 day)	Admission report	LOS group 1: stayed 1-3 days	Yes
9524	Age group 3: 71 and older	M	6	1	0	0	0	1	0	0	0	0	0	0	0	0	0	1	0	0	1	1	0	0	0	E222	E00-E90: Endocrine, nutritional and metabolic diseases	L01XA01	Parenteral	Unknown	last Cisplatin dose 8 days before referral	Medium-term onset (1-4 weeks)	Discharge report, and other sources	LOS group 3: stayed 8 days or longer	Yes
9529	Age group 3: 71 and older	M	3	0	0	0	0	0	0	0	0	0	0	0	0	0	0	0	0	0	1	1	0	0	1	R400	R00-R99: Symptoms, signs and abnormal clinical and laboratory findings, not elsewhere classified	N04BA02	Enteral	750mg/d	Unknown	Unknown	Discharge report	LOS group 3: stayed 8 days or longer	No
9543	Age group 3: 71 and older	F	5	0	0	0	0	1	0	0	0	1	0	0	1	0	0	0	0	0	0	1	1	0	0	T424	S00-T98: Injury, poisoning and certain other consequences of external causes	N05BA06	Enteral	Unknown	Unknown	Unknown	Other	LOS group 2: stayed 4-7 days	Yes
9554	Age group 2: 51-70	F	2	0	0	0	0	0	0	0	0	0	0	0	0	0	1	1	0	0	0	0	0	0	0	K830	K00-K93: Diseases of the digestive system	L01FF03|L01BC05	Parenteral	Unknown	3 days	Short-term onset (1-7 days)	Other	LOS group 2: stayed 4-7 days	No
9555	Age group 2: 51-70	M	3	0	0	0	1	1	0	0	0	1	0	0	0	0	0	0	0	0	0	0	0	0	0	I452	I00-I99: Diseases of the circulatory system	C07AB02	Enteral	75 mg	Unknown	Unknown	Discharge report, and other sources	LOS group 1: stayed 1-3 days	Yes
9557	Age group 2: 51-70	F	2	0	0	0	0	0	0	0	0	1	0	0	0	1	0	0	0	0	0	0	0	0	0	K718	K00-K93: Diseases of the digestive system	L01XA03	Parenteral	85mg/m2	approximately 2 hours	Immediate onset (<1 day)	Discharge report, and other sources	LOS group 2: stayed 4-7 days	No
9559	Age group 3: 71 and older	M	4	0	1	0	1	0	0	0	0	0	0	0	0	0	1	1	0	0	0	0	0	0	0	K521	K00-K93: Diseases of the digestive system	L01FF02	Parenteral	Unknown	Unknown	Unknown	Discharge report	LOS group 2: stayed 4-7 days	No
9561	Age group 3: 71 and older	M	4	0	0	0	0	0	0	0	1	0	0	0	0	0	1	1	0	0	1	0	0	0	0	J702	J00-J99: Diseases of the respiratory system	L01FF01	Parenteral	240 mg	14 days after last infusion therapy	Medium-term onset (1-4 weeks)	Discharge report, and other sources	LOS group 3: stayed 8 days or longer	Yes
9566	Age group 1: 50 and younger	M	2	0	0	0	0	0	1	0	0	0	0	0	1	0	0	0	0	0	0	0	0	0	0	G936	G00-G99: Diseases of the nervous system	N02AX06	Enteral	50 mg twice daily	Unknown	Unknown	Discharge report	LOS group 1: stayed 1-3 days	No
9567	Age group 1: 50 and younger	F	0	0	0	0	0	0	0	0	0	0	0	0	0	0	0	0	0	0	0	0	0	0	0	T783	S00-T98: Injury, poisoning and certain other consequences of external causes	J01CR02	Enteral	Unknown	4 days	Short-term onset (1-7 days)	Discharge report, and other sources	LOS group 2: stayed 4-7 days	No
9569	Age group 2: 51-70	M	1	0	0	0	1	0	0	0	0	0	0	0	0	0	0	0	0	0	0	0	0	0	0	R630	R00-R99: Symptoms, signs and abnormal clinical and laboratory findings, not elsewhere classified	L03AB15	Parenteral	Unknown	Unknown	Unknown	Discharge report	LOS group 2: stayed 4-7 days	No
9576	Age group 2: 51-70	M	1	0	0	0	0	0	0	0	0	0	0	0	0	0	0	0	0	0	0	0	0	1	0	T432	S00-T98: Injury, poisoning and certain other consequences of external causes	N06AX16|N06AA09	Enteral	1125 mg venlafaxine, 375 mg amitriptyline	approx. 1.5 hours	Immediate onset (<1 day)	Discharge report	LOS group 1: stayed 1-3 days	No
9579	Age group 1: 50 and younger	F	0	0	0	0	0	0	0	0	0	0	0	0	0	0	0	0	0	0	0	0	0	0	0	I952	I00-I99: Diseases of the circulatory system	N02BB02	Enteral	1g	15 minutes	Immediate onset (<1 hour)	Admission report, and other sources	LOS group 1: stayed 1-3 days	Yes
9581	Age group 2: 51-70	F	1	0	0	0	0	0	0	0	0	0	0	0	0	0	0	0	0	0	0	1	0	0	0	T402	S00-T98: Injury, poisoning and certain other consequences of external causes	N05BA06	Enteral	approximately 10 × 20 mg tramadol (extended-release), 10 mg lorazepam, possibly metamizole and sitagliptin	approx. 2 hours before admission	Immediate onset (<1 day)	Discharge report	LOS group 1: stayed 1-3 days	Yes
9588	Age group 2: 51-70	M	2	0	0	0	0	0	0	0	0	0	0	0	0	0	0	1	0	0	1	0	0	0	0	J702	J00-J99: Diseases of the respiratory system	L01FF03	Parenteral	1500 mg	51 days	Long-term onset (>4 weeks)	Discharge report, and other sources	LOS group 3: stayed 8 days or longer	Yes
9592	Age group 1: 50 and younger	F	1	0	0	0	0	0	0	0	0	0	0	0	0	0	0	0	0	0	0	0	0	0	0	F130	F01-F99: Mental and behavioural disorders	N05BA12	Enteral	Unknown	Unknown	Unknown	Discharge report, and other sources	LOS group 1: stayed 1-3 days	No
9594	Age group 1: 50 and younger	M	2	0	0	0	0	0	0	0	1	0	0	0	0	0	0	0	0	0	0	0	0	0	0	F112	F01-F99: Mental and behavioural disorders	N02AA01	Enteral	600 mg morphine (extended-release), 60 mg midazolam, 50 mg quetiapine	Unknown	Unknown	Discharge report	LOS group 1: stayed 1-3 days	Yes
9603	Age group 2: 51-70	M	2	0	0	0	0	0	0	0	0	1	0	0	0	0	0	0	0	0	0	0	0	0	0	T886	S00-T98: Injury, poisoning and certain other consequences of external causes	B01AC11	Parenteral	Unknown	Unknown	Unknown	Discharge report, and other sources	LOS group 1: stayed 1-3 days	Yes
9605	Age group 1: 50 and younger	F	0	0	0	0	0	0	0	0	0	0	0	0	0	0	0	0	0	0	0	0	0	0	0	T393	S00-T98: Injury, poisoning and certain other consequences of external causes	N05CF02|N02BB02|M01AE01	Enteral	Unknown	Unknown	Unknown	Discharge report	LOS group 1: stayed 1-3 days	No
9608	Age group 2: 51-70	M	3	0	1	0	0	0	0	0	0	0	0	0	0	0	0	0	0	0	0	1	0	0	0	T806	S00-T98: Injury, poisoning and certain other consequences of external causes	L01FA01	Parenteral	Unknown	1 day	Short-term onset (1-7 days)	Discharge report	LOS group 2: stayed 4-7 days	No
9610	Age group 2: 51-70	F	0	0	0	0	0	0	0	0	0	0	0	0	0	0	0	0	0	0	0	0	0	0	0	T402	S00-T98: Injury, poisoning and certain other consequences of external causes	N02AA05	Enteral	40 mg	several minutes after administration	Immediate onset (<1 hour)	Discharge report	LOS group 1: stayed 1-3 days	Yes
9629	Age group 1: 50 and younger	F	0	0	0	0	0	0	0	0	0	0	0	0	0	0	0	0	0	0	0	0	0	0	0	T434	S00-T98: Injury, poisoning and certain other consequences of external causes	N05AF03	Enteral	Unknown	Unknown	Unknown	Discharge report	LOS group 1: stayed 1-3 days	Yes
9632	Age group 3: 71 and older	F	7	1	1	1	0	0	1	0	1	0	0	1	1	0	0	0	0	0	0	0	0	0	0	I498	I00-I99: Diseases of the circulatory system	C07AB12	Enteral	Unknown	Unknown	Unknown	Discharge report	LOS group 3: stayed 8 days or longer	No
9637	Age group 3: 71 and older	M	6	0	1	0	1	1	0	0	0	0	1	0	0	0	0	0	0	1	0	1	0	0	0	D683	D50-D89: Diseases of the blood and blood-forming organs and certain disorders involving the immune mechanism	B01AF03	Enteral	60mg/d	Unknown	Unknown	Discharge report, and other sources	LOS group 3: stayed 8 days or longer	No
9645	Age group 1: 50 and younger	M	0	0	0	0	0	0	0	0	0	0	0	0	0	0	0	0	0	0	0	0	0	0	0	G444	G00-G99: Diseases of the nervous system	N02BE01	Enteral	2-3 g daily	Unknown	Unknown	Discharge report	LOS group 3: stayed 8 days or longer	No
9649	Age group 1: 50 and younger	F	2	0	0	0	0	0	0	0	0	1	0	0	0	0	0	0	1	0	0	0	0	0	0	D703	D50-D89: Diseases of the blood and blood-forming organs and certain disorders involving the immune mechanism	N02BB02	Enteral	Unknown	Unknown	Unknown	Discharge report	LOS group 2: stayed 4-7 days	No
9652	Age group 1: 50 and younger	M	2	0	0	0	0	0	0	0	0	0	0	0	0	0	0	0	0	0	0	1	0	0	0	F130	F01-F99: Mental and behavioural disorders	N05BA01	Enteral	Unknown	Unknown	Unknown	Discharge report	LOS group 1: stayed 1-3 days	Yes
9654	Age group 2: 51-70	F	2	0	0	0	0	0	0	1	0	0	0	0	0	0	0	0	0	0	0	0	0	1	0	T426	S00-T98: Injury, poisoning and certain other consequences of external causes	N03AX09	Enteral	350 to 2000 mg	Unknown	Unknown	Discharge report, and other sources	LOS group 1: stayed 1-3 days	No
9656	Age group 2: 51-70	M	2	0	0	0	0	1	0	0	0	0	0	0	0	0	0	0	0	1	0	0	0	0	0	D764	D50-D89: Diseases of the blood and blood-forming organs and certain disorders involving the immune mechanism	L01FX25	Parenteral	Unknown	Unknown	Unknown	Discharge report	LOS group 2: stayed 4-7 days	Yes
9665	Age group 2: 51-70	F	0	0	0	0	0	0	0	0	0	0	0	0	0	0	0	0	0	0	0	0	0	0	0	K758	K00-K93: Diseases of the digestive system	N02BB02	Enteral	Unknown	Unknown	Unknown	Discharge report	LOS group 1: stayed 1-3 days	No
9666	Age group 3: 71 and older	F	1	0	0	0	0	0	0	0	0	0	0	0	0	0	0	0	0	0	0	0	0	0	1	T447	S00-T98: Injury, poisoning and certain other consequences of external causes	C07AB07	Enteral	5 mg bisoprolol, 10 mg rosuvastatin, 5 mg apixaban	Unknown	Unknown	Discharge report	LOS group 1: stayed 1-3 days	No
9676	Age group 2: 51-70	M	2	0	0	0	0	0	0	1	0	0	0	0	0	0	0	0	0	0	1	0	0	0	0	T428	S00-T98: Injury, poisoning and certain other consequences of external causes	M03BX02	Enteral	approximately 8 mg	Unknown	Unknown	Other	LOS group 3: stayed 8 days or longer	No
9677	Age group 3: 71 and older	F	8	0	1	0	1	0	1	0	0	1	0	0	1	0	0	0	0	1	1	1	0	0	0	D683	D50-D89: Diseases of the blood and blood-forming organs and certain disorders involving the immune mechanism	B01AF02	Enteral	5 mg	Unknown	Unknown	Discharge report, and other sources	LOS group 3: stayed 8 days or longer	No
9692	Age group 3: 71 and older	M	3	0	1	0	1	0	0	0	0	0	0	0	0	0	0	1	0	0	0	0	0	0	0	K521	K00-K93: Diseases of the digestive system	L01FF02	Parenteral	200 mg	14 days	Medium-term onset (1-4 weeks)	Discharge report, and other sources	LOS group 1: stayed 1-3 days	No
9695	Age group 1: 50 and younger	F	2	0	0	0	0	0	0	0	0	0	0	0	0	0	0	0	0	0	0	1	0	0	0	F110	F01-F99: Mental and behavioural disorders	N05CD08	Enteral	60 mg	Unknown	Unknown	Discharge report, and other sources	LOS group 1: stayed 1-3 days	Yes
9704	Age group 1: 50 and younger	F	0	0	0	0	0	0	0	0	0	0	0	0	0	0	0	0	0	0	0	0	0	0	0	T402	S00-T98: Injury, poisoning and certain other consequences of external causes	N02AA05	Enteral	300 mg	max. 40 minutes	Immediate onset (<1 hour)	Discharge report, and other sources	LOS group 1: stayed 1-3 days	Yes
9709	Age group 2: 51-70	F	1	0	0	0	0	0	0	0	0	0	0	0	0	0	0	1	0	0	0	0	0	0	0	L500	L00-L99: Diseases of the skin and subcutaneous tissue	L01AA01|L01CD02	Parenteral	1140 mg cyclophosphamide, 142.5 mg docetaxel	last infusion therapy 8 days before adverse event	Medium-term onset (1-4 weeks)	Medication record, and other sources	LOS group 1: stayed 1-3 days	No
9712	Age group 1: 50 and younger	F	2	0	0	0	0	0	0	1	0	0	0	0	0	0	0	0	0	0	0	0	0	1	0	T424	S00-T98: Injury, poisoning and certain other consequences of external causes	N05CF02	Enteral	50 mg (zolpidem and quetiapine)	approx. 1 hour 15 minutes	Immediate onset (<1 day)	Discharge report, and other sources	LOS group 1: stayed 1-3 days	Yes
9720	Age group 3: 71 and older	F	4	1	1	0	0	0	1	0	0	0	0	0	1	0	0	0	0	0	0	0	0	0	0	E871	E00-E90: Endocrine, nutritional and metabolic diseases	C03BA08	Enteral	2.5 mg daily	Unknown	Unknown	Admission report, and other sources	LOS group 2: stayed 4-7 days	No
9726	Age group 1: 50 and younger	F	1	0	0	0	0	0	0	0	0	0	0	0	0	0	0	0	0	0	0	0	0	1	0	T432	S00-T98: Injury, poisoning and certain other consequences of external causes	N06AB06	Enteral	1 g sertraline, 3 g escitalopram	approx. 2 hours	Immediate onset (<1 day)	Discharge report	LOS group 1: stayed 1-3 days	No
9731	Age group 3: 71 and older	F	1	0	0	0	0	0	0	0	1	0	0	0	0	0	0	0	0	0	0	0	0	0	0	K521	K00-K93: Diseases of the digestive system	J05AB15	Enteral	Unknown	Unknown	Unknown	Discharge report	LOS group 1: stayed 1-3 days	No
9732	Age group 1: 50 and younger	F	1	0	0	0	0	0	0	0	0	0	0	0	0	0	0	0	0	0	0	0	1	0	0	K260	K00-K93: Diseases of the digestive system	M01AH01|M01AE01	Enteral	Unknown	Unknown	Unknown	Discharge report, and other sources	LOS group 2: stayed 4-7 days	No
9750	Age group 3: 71 and older	F	2	0	0	0	0	1	0	0	0	0	0	0	0	0	0	0	0	0	0	0	0	1	0	K254	K00-K93: Diseases of the digestive system	M01AB05	Enteral	Unknown	approx. 2 months	Long-term onset (>4 weeks)	Discharge report	LOS group 2: stayed 4-7 days	No
9752	Age group 2: 51-70	M	2	0	0	0	0	0	0	0	0	0	0	0	0	0	0	0	0	0	0	1	0	0	0	K564	K00-K93: Diseases of the digestive system	N02AA01	Enteral	500 mg	Unknown	Unknown	Other	LOS group 2: stayed 4-7 days	No
9754	Age group 1: 50 and younger	F	2	0	0	0	0	0	0	0	0	0	0	0	0	0	0	0	0	0	0	0	1	0	0	T435	S00-T98: Injury, poisoning and certain other consequences of external causes	N05AH04	Enteral	200 mg	Unknown	Unknown	Discharge report	LOS group 1: stayed 1-3 days	No
9758	Age group 1: 50 and younger	M	1	0	0	0	0	0	0	0	0	0	0	0	0	0	0	0	0	0	0	0	1	0	0	T432	S00-T98: Injury, poisoning and certain other consequences of external causes	N05AH04|N06AB06|N05AX08	Enteral	Unknown	Unknown	Unknown	Discharge report	LOS group 1: stayed 1-3 days	No
9759	Age group 2: 51-70	F	4	0	0	0	0	0	0	0	0	0	0	0	0	0	1	1	0	0	1	1	0	0	0	K710	K00-K93: Diseases of the digestive system	L01CD02	Parenteral	Unknown	15 days	Medium-term onset (1-4 weeks)	Discharge report	LOS group 3: stayed 8 days or longer	No
9763	Age group 1: 50 and younger	F	1	0	0	0	0	0	0	0	0	0	0	0	0	0	0	0	0	0	0	0	0	0	0	T434	S00-T98: Injury, poisoning and certain other consequences of external causes	N05AD01	Enteral	40 mg	Unknown	Unknown	Discharge report	LOS group 1: stayed 1-3 days	No
9764	Age group 1: 50 and younger	F	0	0	0	0	0	0	0	0	0	0	0	0	0	0	0	0	0	0	0	0	0	0	0	T435	S00-T98: Injury, poisoning and certain other consequences of external causes	N05AH04	Enteral	1475 mg	approx. 20 minutes	Immediate onset (<1 hour)	Discharge report	LOS group 1: stayed 1-3 days	No
9767	Age group 3: 71 and older	M	2	0	0	0	0	0	0	0	0	1	0	0	0	0	0	0	0	0	0	0	0	0	0	E139	E00-E90: Endocrine, nutritional and metabolic diseases	H02AB09	Enteral	20 mg	Unknown	Unknown	Discharge report, and other sources	LOS group 1: stayed 1-3 days	No
9768	Age group 2: 51-70	M	3	0	1	0	0	0	0	0	0	0	0	0	0	0	0	0	0	0	1	1	0	0	0	E871	E00-E90: Endocrine, nutritional and metabolic diseases	C03CA04	Enteral	5 mg	Unknown	Unknown	Discharge report	LOS group 2: stayed 4-7 days	No
9769	Age group 1: 50 and younger	F	0	0	0	0	0	0	0	0	0	0	0	0	0	0	0	0	0	0	0	0	0	0	0	R11	R00-R99: Symptoms, signs and abnormal clinical and laboratory findings, not elsewhere classified	N03AX23	Enteral	50 mg brivaracetam, 200 mg lamotrigine	4 hours	Immediate onset (<1 day)	Discharge report	LOS group 1: stayed 1-3 days	No
9770	Age group 3: 71 and older	F	0	0	0	0	0	0	0	0	0	0	0	0	0	0	0	0	0	0	0	0	0	0	0	T391	S00-T98: Injury, poisoning and certain other consequences of external causes	N02BE01	Enteral	6 g	several hours (only roughly mentioned)	Immediate onset (<1 day)	Discharge report, and other sources	LOS group 2: stayed 4-7 days	No
9777	Age group 1: 50 and younger	M	1	0	0	0	0	0	0	0	0	0	0	0	0	0	0	0	0	0	0	0	1	0	0	T435	S00-T98: Injury, poisoning and certain other consequences of external causes	N05AH04	Enteral	Unknown	Unknown	Unknown	Discharge report	LOS group 1: stayed 1-3 days	No
9797	Age group 3: 71 and older	F	0	0	0	0	0	0	0	0	0	0	0	0	0	0	0	0	0	0	0	0	0	0	0	R440	R00-R99: Symptoms, signs and abnormal clinical and laboratory findings, not elsewhere classified	N04BC05	Enteral	0.75 mg/d	Unknown	Unknown	Discharge report	LOS group 3: stayed 8 days or longer	No
9807	Age group 3: 71 and older	F	0	0	0	0	0	0	0	0	0	0	0	0	0	0	0	0	0	0	0	0	0	0	0	T433	S00-T98: Injury, poisoning and certain other consequences of external causes	N05AA02	Enteral	1500 mg	Unknown	Unknown	Discharge report, and other sources	LOS group 1: stayed 1-3 days	No
9809	Age group 2: 51-70	F	0	0	0	0	0	0	0	0	0	0	0	0	0	0	0	0	0	0	0	0	0	0	0	R251	R00-R99: Symptoms, signs and abnormal clinical and laboratory findings, not elsewhere classified	N03AX14	Enteral	2x 750 mg	approx. 9 months	Long-term onset (>4 weeks)	Discharge report	LOS group 1: stayed 1-3 days	No
9825	Age group 3: 71 and older	M	5	0	1	0	1	1	0	0	0	0	0	0	0	0	0	0	0	1	0	1	0	0	0	D683	D50-D89: Diseases of the blood and blood-forming organs and certain disorders involving the immune mechanism	B01AF01	Enteral	20 mg	Unknown	Unknown	Discharge report	LOS group 3: stayed 8 days or longer	Yes
9827	Age group 1: 50 and younger	M	1	0	0	0	0	0	0	0	0	0	0	0	0	0	0	0	0	0	0	1	0	0	0	T886	S00-T98: Injury, poisoning and certain other consequences of external causes	N02BA01	Enteral	probably 500 mg	approx. half a day	Immediate onset (<1 day)	Discharge report, and other sources	LOS group 1: stayed 1-3 days	No
9833	Age group 3: 71 and older	M	1	0	1	0	0	0	0	0	0	0	0	0	0	0	0	0	0	0	0	0	0	0	0	K250	K00-K93: Diseases of the digestive system	B01AC06	Enteral	100 mg acetylsalicylic acid, 2 × 90 mg ticagrelor	Unknown	Unknown	Discharge report	LOS group 2: stayed 4-7 days	Yes
9836	Age group 1: 50 and younger	F	1	0	0	0	0	0	0	0	0	0	0	0	0	0	0	0	0	0	0	0	0	1	0	T424	S00-T98: Injury, poisoning and certain other consequences of external causes	N03BA06	Enteral	9 mg	approx. 10 minutes	Immediate onset (<1 hour)	Discharge report	LOS group 1: stayed 1-3 days	Yes
9839	Age group 1: 50 and younger	F	1	0	0	0	0	0	0	0	0	0	0	0	0	0	0	0	0	0	0	0	0	1	0	T424	S00-T98: Injury, poisoning and certain other consequences of external causes	N05BA12	Enteral	ca. 50 mg	Unknown	Unknown	Discharge report	LOS group 1: stayed 1-3 days	Yes
9850	Age group 2: 51-70	F	2	0	0	0	0	0	0	0	1	0	0	0	0	0	0	0	0	0	0	1	0	0	0	D701	D50-D89: Diseases of the blood and blood-forming organs and certain disorders involving the immune mechanism	L01XX52	Enteral	300 mg	approx. 19 days	Medium-term onset (1-4 weeks)	Discharge report	LOS group 2: stayed 4-7 days	No
9853	Age group 3: 71 and older	M	5	0	0	1	0	0	1	0	0	0	0	0	0	1	1	0	0	0	1	0	0	0	0	R432	R00-R99: Symptoms, signs and abnormal clinical and laboratory findings, not elsewhere classified	L01BC05	Parenteral	Unknown	13 days	Medium-term onset (1-4 weeks)	Discharge report	LOS group 1: stayed 1-3 days	No
9858	Age group 2: 51-70	F	0	0	0	0	0	0	0	0	0	0	0	0	0	0	0	0	0	0	0	0	0	0	0	T783	S00-T98: Injury, poisoning and certain other consequences of external causes	H02AB07	Enteral	12.5 mg once daily	Unknown	Unknown	Discharge report	LOS group 1: stayed 1-3 days	Yes
9862	Age group 1: 50 and younger	M	2	0	0	0	0	0	0	0	0	0	0	0	0	0	0	0	0	0	0	0	1	0	0	T402	S00-T98: Injury, poisoning and certain other consequences of external causes	N02AB03	Topical/Transdermal	87.5 mcg	Unknown	Unknown	Discharge report, and other sources	LOS group 1: stayed 1-3 days	Yes
9870	Age group 1: 50 and younger	F	4	0	0	0	0	0	0	1	0	0	0	0	0	0	0	0	0	0	0	1	0	1	0	F131	F01-F99: Mental and behavioural disorders	N05BA12	Enteral	Unknown	Unknown	Unknown	Discharge report	LOS group 1: stayed 1-3 days	Yes
9872	Age group 2: 51-70	M	3	0	0	0	0	1	0	0	1	0	0	0	0	1	0	0	0	0	0	0	0	0	0	A047	A00-B99: Certain infectious and parasitic diseases	J01CR02	Enteral	2625 mg	therapy started 18 days before admission	Medium-term onset (1-4 weeks)	Discharge report, and other sources	LOS group 2: stayed 4-7 days	No
9873	Age group 2: 51-70	F	0	0	0	0	0	0	0	0	0	0	0	0	0	0	0	0	0	0	0	0	0	0	0	L270	L00-L99: Diseases of the skin and subcutaneous tissue	P02CE01	Enteral	220 mg for 5 days	approx. 1 day	Short-term onset (1-7 days)	Admission report	LOS group 2: stayed 4-7 days	No
9878	Age group 1: 50 and younger	F	0	0	0	0	0	0	0	0	0	0	0	0	0	0	0	0	0	0	0	0	0	0	0	T391	S00-T98: Injury, poisoning and certain other consequences of external causes	A03FA03	Enteral	Unknown	Unknown	Unknown	Discharge report	LOS group 1: stayed 1-3 days	No
9886	Age group 2: 51-70	M	2	0	0	0	0	0	0	0	0	0	0	0	0	0	0	0	0	0	1	1	0	0	0	K521	K00-K93: Diseases of the digestive system	L01CD02	Parenteral	80 mg	last infusion therapy 22 days before adverse event	Medium-term onset (1-4 weeks)	Discharge report, and other sources	LOS group 2: stayed 4-7 days	No
9890	Age group 2: 51-70	M	0	0	0	0	0	0	0	0	0	0	0	0	0	0	0	0	0	0	0	0	0	0	0	K264	K00-K93: Diseases of the digestive system	M01AB15	Enteral	Unknown	Unknown	Unknown	Other	LOS group 1: stayed 1-3 days	No
9891	Age group 2: 51-70	F	2	0	0	0	0	0	0	0	0	0	0	0	0	0	0	1	0	0	0	1	0	0	0	K521	K00-K93: Diseases of the digestive system	L01BC06	Enteral	500 mg	14 days	Medium-term onset (1-4 weeks)	Discharge report	LOS group 1: stayed 1-3 days	No
9894	Age group 3: 71 and older	F	3	0	0	0	0	1	0	0	0	0	0	0	0	0	0	0	0	0	1	0	0	1	0	R268	R00-R99: Symptoms, signs and abnormal clinical and laboratory findings, not elsewhere classified	N06DA02	Enteral	5 mg	Unknown	Unknown	Discharge report	LOS group 3: stayed 8 days or longer	No
9904	Age group 3: 71 and older	F	3	0	0	0	0	1	0	0	0	0	0	0	0	0	1	1	0	0	0	0	0	0	0	J702	J00-J99: Diseases of the respiratory system	L01FY02	Parenteral	Unknown	12 days	Medium-term onset (1-4 weeks)	Discharge report	LOS group 3: stayed 8 days or longer	Yes
9912	Age group 2: 51-70	M	0	0	0	0	0	0	0	0	0	0	0	0	0	0	0	0	0	0	0	0	0	0	0	T383	S00-T98: Injury, poisoning and certain other consequences of external causes	A10AB05	Parenteral	60 units	approx. 45 minutes	Immediate onset (<1 hour)	Discharge report	LOS group 1: stayed 1-3 days	No
9913	Age group 2: 51-70	M	5	1	0	0	0	0	1	0	0	0	1	0	1	0	0	0	0	0	0	1	0	0	0	E871	E00-E90: Endocrine, nutritional and metabolic diseases	M04AC01	Enteral	0.5 to 1 mg per day	Unknown	Unknown	Discharge report, and other sources	LOS group 3: stayed 8 days or longer	Yes
9914	Age group 1: 50 and younger	F	0	0	0	0	0	0	0	0	0	0	0	0	0	0	0	0	0	0	0	0	0	0	0	T424	S00-T98: Injury, poisoning and certain other consequences of external causes	N05BA12	Enteral	46 mg alprazolam, 1 g quetiapine	Unknown	Unknown	Discharge report	LOS group 1: stayed 1-3 days	Yes
9918	Age group 1: 50 and younger	F	0	0	0	0	0	0	0	0	0	0	0	0	0	0	0	0	0	0	0	0	0	0	0	T424	S00-T98: Injury, poisoning and certain other consequences of external causes	N05CD08	Mucosal	10 mg midazolam, 360 mg zuclopenthixol, 9 mg lorazepam, 1250 mg sertraline	approx. 20 minutes	Immediate onset (<1 hour)	Discharge report	LOS group 1: stayed 1-3 days	No
9931	Age group 3: 71 and older	F	2	0	0	0	0	0	0	1	0	0	0	0	0	0	0	0	0	0	0	0	0	0	0	L270	L00-L99: Diseases of the skin and subcutaneous tissue	J01EE01	Enteral	800/160 mg	after first administration	Immediate onset (<1 day)	Discharge report	LOS group 3: stayed 8 days or longer	No
9938	Age group 2: 51-70	F	3	0	0	0	0	0	0	0	0	0	0	0	0	0	0	0	0	0	0	0	1	1	0	T432	S00-T98: Injury, poisoning and certain other consequences of external causes	N06AX05	Enteral	1650 mg	5 hours	Immediate onset (<1 day)	Other	LOS group 1: stayed 1-3 days	No
9952	Age group 2: 51-70	M	3	0	1	0	1	0	0	0	0	0	0	0	0	0	0	0	0	0	0	0	1	0	0	R55	R00-R99: Symptoms, signs and abnormal clinical and laboratory findings, not elsewhere classified	N02AX02	Enteral	75 mg (morning: 1, noon: 0, evening: 2), additionally as required	Unknown	Unknown	Discharge report	LOS group 3: stayed 8 days or longer	Yes
9955	Age group 3: 71 and older	F	1	0	0	0	0	0	0	0	1	0	0	0	0	0	0	0	0	0	0	0	0	0	0	K529	K00-K93: Diseases of the digestive system	C09DX04	Enteral	150 mg twice daily	Unknown	Unknown	Discharge report, and other sources	LOS group 1: stayed 1-3 days	No
9956	Age group 2: 51-70	M	1	0	0	0	0	0	0	0	0	0	0	0	0	0	0	0	0	0	0	0	0	1	0	T424	S00-T98: Injury, poisoning and certain other consequences of external causes	N05BA12	Enteral	Unknown	Unknown	Unknown	Discharge report, and other sources	LOS group 2: stayed 4-7 days	Yes
9960	Age group 2: 51-70	F	4	0	0	0	0	0	0	0	1	0	0	0	0	1	0	0	0	0	0	0	0	1	0	T403	S00-T98: Injury, poisoning and certain other consequences of external causes	N07BC02	Enteral	Unknown	Unknown	Unknown	Discharge report, and other sources	LOS group 1: stayed 1-3 days	Yes
9962	Age group 2: 51-70	F	4	0	0	0	0	0	0	0	0	0	0	1	0	0	1	1	0	0	0	1	0	0	0	K521	K00-K93: Diseases of the digestive system	L01FX17	Parenteral	Unknown	two days	Short-term onset (1-7 days)	Discharge report, and other sources	LOS group 2: stayed 4-7 days	No
9970	Age group 3: 71 and older	F	0	0	0	0	0	0	0	0	0	0	0	0	0	0	0	0	0	0	0	0	0	0	0	K521	K00-K93: Diseases of the digestive system	J01CR02	Enteral	Unknown	5 days	Short-term onset (1-7 days)	Discharge report	LOS group 1: stayed 1-3 days	No
9972	Age group 2: 51-70	F	2	0	0	0	0	1	0	0	0	0	0	0	0	0	0	0	0	0	0	1	0	0	0	T383	S00-T98: Injury, poisoning and certain other consequences of external causes	A10BB09	Enteral	120mg/d	Unknown	Unknown	Discharge report, and other sources	LOS group 2: stayed 4-7 days	No
9975	Age group 2: 51-70	F	4	0	0	0	0	0	0	0	0	0	0	0	1	0	1	1	0	0	0	0	0	1	0	J702	J00-J99: Diseases of the respiratory system	L01FF02	Parenteral	200 mg	approx. 1 month	Medium-term onset (1-4 weeks)	Discharge report, and other sources	LOS group 3: stayed 8 days or longer	No
9990	Age group 3: 71 and older	M	0	0	0	0	0	0	0	0	0	0	0	0	0	0	0	0	0	0	0	0	0	0	0	T404	S00-T98: Injury, poisoning and certain other consequences of external causes	N01AB03	Topical/Transdermal	50 mcg/h	approx. half a day	Immediate onset (<1 day)	Discharge report	LOS group 1: stayed 1-3 days	No
9992	Age group 1: 50 and younger	M	2	0	0	0	0	0	0	0	0	0	0	0	0	0	0	0	0	0	0	1	0	0	0	F110	F01-F99: Mental and behavioural disorders	N03AE01|N02AA01|N05BA12	Enteral	Unknown	Unknown	Unknown	Discharge report	LOS group 1: stayed 1-3 days	Yes
9995	Age group 3: 71 and older	M	4	0	0	0	0	0	0	0	0	0	0	0	0	0	1	1	1	0	0	1	0	0	0	E273	E00-E90: Endocrine, nutritional and metabolic diseases	L01FF02	Parenteral	200 mg	7 days after last administration	Short-term onset (1-7 days)	Discharge report, and other sources	LOS group 2: stayed 4-7 days	No
9999	Age group 1: 50 and younger	F	0	0	0	0	0	0	0	0	0	0	0	0	0	0	0	0	0	0	0	0	0	0	0	T391	S00-T98: Injury, poisoning and certain other consequences of external causes	N02BB02	Enteral	50 g	Unknown	Unknown	Discharge report, and other sources	LOS group 1: stayed 1-3 days	Yes
